# Supplementary material for: Diurnal Variation of Hormonal and Lipid Biomarkers in a Molecular Epidemiology-Like Setting
Source: PLoS One. 2015 Aug 18;10(8):e0135652. doi: 10.1371/journal.pone.0135652 (PMC4540433; doi:10.1371/journal.pone.0135652)
Supplement: S1 File — (XLSX) [file pone.0135652.s001.xlsx]

## Sheet: Sheet1
		CHOL	HDL	LDL	TG	FFA	TEST	PROG	E2	DHEAS	CORT	hGH	PRL	TotT3	TSH	ACTH	FSH	LH	PER1	BMAL1
participant	timepoint	mmol/L	mmol/L	mmol/L	mmol/L	mmol/L	nmol/l	nmol/l	pg/mL	umol/L	nmol/L	pmol/l	ng/mL	nmol/l	uIU/mL	pg/mL	mIU/mL	mIU/mL	rel. expr.	rel. expr.
F1	4	3.73255	1.47684	1.89156	1.02064	0.126441	1.6	31.62	107	4.27	309.3	82.38	36.92	2	3.76	22.74	5.61	11.97	1.04233	0.942559
	8	4.0793	1.50509	2.05522	0.644	0.588541	1.98	46.55	122	5.37	467.2	10.286	35.85	2.28	2.48	14.9	5.55	12.93	1.74364	0.862567
	12	3.90375	1.51812	2.00351	0.612414	0.117732	1.66	36.31	103	5.46	141.7	2.242	12.15	2.08	1.65	6.42	4.91	7.66	0.88774	1.02665
	16	3.70941	1.4591	1.9626	1.05631	0.147965	1.48	30.19	85	5.76	191.2	94.992	25.55	2.06	1.78	5.45	5.31	12.36	0.901034	1.04675
	20	3.91295	1.53249	2.06375	0.753984	0.0939926	1.3	42.96	99	5.69	54.7	4.318	36.63	1.98	2.76	1.31	4.74	9.3	0.805207	0.820895
	24	3.75863	1.47298	1.96059	0.879724	0.0629825	1.6	28.67	52	4.72	138	3.887	17.66	1.89	3.78	1.82	3.42	8.86	0.907804	0.99839
F2	4	3.86132	1.57687	2.00142	0.500354	0.126352	1.42	64.22	174	6.55	139.8	4.965	12.59	2.31	2.92	3.98	6.14	4.98
	8	4.07634	1.59734	2.02261	0.614044	0.730215	1.33	75.55	155	6.49	346.4	2.768	20.93	2.17	2.2	3.5	3.68	7.75
	12	3.80737	1.48179	1.87281	1.65363	0.211978	1.25	28.89	97	7.17	218.5	20.11	8.12	2.26	1.44	5.87	5.19	2.45
	16	3.91211	1.58127	2.01253	0.790636	0.762912	1.54	64.69	174	8.29	131.1	11.585	7.8	2.14	1.23	0.27	2.09	4.96
	20	3.99063	1.60847	2.04622	0.526316	0.0987478	1.58	65.79	162	7.79	250.6	4.573	24.52	2.01	1.49	4.73	5.35	9.25
	24	3.98378	1.60162	2.1186	0.492651	0.209833	1.33	72.54	148	7.1	53.5	160.111	18.21	2.2	1.86	1.92	4.1	4.87
F3	4	4.22108	1.1236	2.57111	1.50015	0.188278	1.57	5.55	45	11.82	454.3	5.628	29.98	1.97	1.54	14.48	4.47	7.29	1.19378	1.07475
	8	4.88184	1.31633	3.06799	0.785655	0.384536	2.17	5.3	48	14.94	648.5	119.779	32.02	2.03	1.03	4.05	3.85	4.76	1.82739	0.673703
	12	4.26213	1.17647	2.57998	1.53044	0.23323	1.39	2.83	46	13.41	225.2	2.509	10.98	1.89	0.61	5.52	5.04	7.28	0.659177	1.32312
	16	4.28688	1.17659	2.68058	1.40577	0.262943	1.76	2.97	43	15.75	323.2	13.008	12.27	1.57	0.83	6.88	3.84	5.36	0.992816	1.11532
	20	4.36561	1.18597	2.61732	1.89858	0.540844	1.79	3.47	45	15.29	211.9	3.204	19.44	1.99	1.06	4.73	5.23	6.36	0.421183	0.872974
	24	4.31026	1.14872	2.65325	1.72309	0.256176	1.34	2.6	68	13.31	133.7	43.8	27.93	2.06	1.6	0.58	2.35	2.76	0.706561	1.03784
F4	4	3.68166	1.2911	1.94674	0.924955	0.202744	1.57	1.83	32	10.55	175.6	1.236	6.68	2.23	1.78	0.27	3.98	1.48
	8	4.12222	1.31538	2.26825	0.834801	0.455722	1.92	1.92	31	11.42	343.2	6.22	31.32	2.15	1.1	1.82	4.73	3.8
	12	4.12499	1.36125	2.21718	0.886872	0.223781	1.85	2.83	35	10.59	399.2	123.536	23.74	2.1	1.34	1.92	3.92	4.13
	16	3.98566	1.33197	2.16189	0.73873	0.493852	1.95	1.85	28	11.1	215.8	9.19	15.06	2.28	1.16	5.45	7.62	4.78
	20	4.00204	1.35784	2.18479	1.02501	0.294028	1.94	2.02	46	11.21	112	3.642	22.42	2.16	1.99	0.84	4.5	2.51
	24	3.69506	1.25876	2.08101	1.13897	0.48929	1.61	1.04	36	8.85	78.8	1.384	8.51	2.27	2.14	1.31	6.37	3.2
F5	4	3.54803	1.49179	1.70346	0.682391	0.0907167	0.95	4.12	62	5.06	385	2.432	19.92	2.08	5.74	11.93	10.8	10.46
	8	3.78804	1.49037	1.93542	0.48	0.491617	1.22	4.48	57	5.79	496.1	68.149	11.39	2.1	4.19	5.31	10.96	8.89
	12	3.58615	1.27	1.76	1.519	0.647	1.34	2.17	49	5.51	225.9	37.545	10.38	1.96	3.94	11.93	12.15	9.37
	16	3.7246	1.53909	1.86743	0.477119	0.40119	1.33	9.95	59	7.02	397.1	115.381	11.22	2.14	3.75	3.17	3.52	4.61
	20	3.85636	1.59151	1.90777	0.870231	0.369312	1.3	5.99	88	6.62	444.2	43.161	28.12	2.02	4.73	17.25	13.07	13.11
	24	3.8594	1.61062	1.96515	0.448744	0.299838	0.93	1.5	58	4.99	126.3	56.376	14.9	2.01	4.57	0.96	5.78	8.17
F6	4	4.61616	1.53535	2.68687	0.408081	0.419192	1.88	68.36	158	4.79	317	5.759	17.43	2.06	3.19	4.95	2.75	2.71	1.02967	0.868318
	8	4.67473	1.50998	2.70969	0.926673	0.460234	2.23	57.19	193	5.38	560.2	14.28	25.27	2	2.49	15.52	3.89	5.21	1.61033	0.942693
	12	4.77121	1.50129	2.8072	0.665296	0.213882	1.85	55.83	156	6.06	247	404.933	9.86	2.02	2.02	1.42	1.63	1.06	0.861596	1.28778
	16	4.75069	1.45388	2.76441	2.02416	0.267226	1.51	60.12	145	6.24	150.4	40.713	8.77	2.03	2.03	3.82	4.03	2.92	0.643089	0.822217
	20	4.50285	1.43643	2.69967	1.12979	0.183374	1.73	72.04	178	5.88	145.9	112.124	13.93	1.99	2.64	3.74	4.49	3.02	0.952645	1.05455
	24	4.41506	1.49542	2.73652	0.609359	0.276704	1.73	79.54	203	5.47	217.8	2.006	11.4	2.19	3.9	0.27	2.57	1.61	0.936159	0.980422
F7	4	3.49248	1.54436	1.62511	0.844857	0.0888261	0.86	23.16	104	3.58	222	2.999	8.76	2.29	3.78	0.27	2.85	6.54	0.775835	0.819242
	8	3.6482	1.59157	1.8086	0.380322	0.130219	1.13	21.07	101	3.85	411.2	108.325	17.55	2.44	3.88	6.42	9.46	12.16	1.50517	0.793355
	12	3.55267	1.46226	1.66821	1.35002	0.12666	0.83	16.42	76	4.43	240.3	55.451	19.36	2.2	2.17	3.09	9.29	11.59	0.862014	1.19303
	16	3.37332	1.43546	1.59951	1.15144	0.116887	0.63	16.56	81	4.11	164.6	82.564	12.23	2.14	1.73	1.73	7.57	10.08	0.901544	1.33449
	20	3.49679	1.49862	1.63116	0.707514	0.143746	0.89	23.3	128	4.23	141.7	147.334	10.3	1.87	1.71	0.84	7.67	13.74	0.792025	0.879731
	24	3.64171	1.62305	1.74478	0.459525	0.08521	1.08	30.93	109	4.37	113.7	206.068	10.14	2.2	3.01	m	2.31	4.51	0.90212	1.15871
M1	4	6.16146	1.08675	4.17233	2.95362	0.653988	8.61	2.53	28	3.48	493.3	1.996	14.07	2.1	5.24	15.63	5	2.91
	8	6.74859	1.19863	4.79452	1.89162	0.442184	14.37	1.47	37	3.61	382.1	2.551	11.85	2.07	3.05	4.55	3.87	2.38
	12	6.1583	0.978142	4.17207	4.5803	0.352331	11.27	1.98	31	4.15	390.5	1.236	8.05	2	2.85	5.09	7.17	4.81
	16	6.38319	1.08038	4.47022	3.23818	0.291406	7.67	1.32	25	3.79	213	1.987	11.44	2.07	2.88	1.01	3.11	1.13
	20	6.13533	1.08503	4.20201	2.64056	0.247583	7.37	1.01	41	3.69	79.9	3.37	9.09	1.93	3.53	m	2.59	2.52
	24	6.07805	1.05366	4.07805	3.76683	0.247805	8.08	0.87	22	3.34	226.5	1.347	6.93	1.93	3.75	8.8	9.38	5.29
M2	4	4.98985	1.20878	3.59733	1.19718	0.116043	11.2	3.02	25	5.52	399.5	2.625	11.21	2.31	5.14	5.78	3.33	2.84
	8	5.73729	1.29844	4.00604	1.02466	0.387519	11.45	3.39	36	7.53	547.5	0.462	11.98	2.31	3.02	5.44	3.3	2.18
	12	5.2988	1.16534	3.63546	2.499	0.186255	11.37	1.69	29	6.92	129.2	0.378	5.72	2.15	2.46	4.91	7.33	3.84
	16	4.89303	0.94	3.28	1.915	0.239	7.21	1.74	26	7.31	249.4	4.226	7.07	2.2	2.85	m	m	m
	20	5.08774	1.21557	3.48985	1.60376	0.105872	7.33	0.49	19	8.21	72.7	0.564	9.61	2.3	3.12	1.35	6.54	7.76
	24	4.86808	1.18781	3.53422	1.92192	0.142148	9.05	1.08	26	6.42	127.7	0.439	6.58	2.49	5.23	2.46	7.99	4.39
M3	4	5.22641	1.45447	3.18045	2.06051	0.603122	12.71	3.53	29	12.58	417.9	0.517	10.39	2.34	6.72	10.41	1.71	3.64
	8	5.53209	1.46852	3.43995	1.11044	0.501911	13.33	2.28	29	11.91	337.5	0.754	7.58	2.07	3.15	5.27	1.32	2.45
	12	5.56553	1.43627	3.34131	2.59625	0.529623	10	1.62	22	12.59	176.9	0.522	5.46	2.06	3.26	1.35	1.2	2.21
	16	5.50332	1.43522	3.29605	2.05879	0.339503	7.58	2.33	19	12.18	351.9	0.599	10.95	1.89	3.45	4.36	0.84	3.31
	20	5.27611	1.37809	3.22866	3.16173	0.256915	10.26	2.05	14	11.72	161.2	0.681	9.86	1.94	6.01	1.19	0.87	2.67
	24	5.18403	1.42536	3.12408	2.42898	0.310456	11.38	2	20	11.13	254.4	0.705	11.65	2.16	10.03	31.44	1.91	4.88
M4	4	5.70929	1.22342	4.01981	1.9633	0.223323	17.27	2.75	44	5.72	295.1	8.967	13.27	2.05	5.6	14.96	4.41	5.57
	8	6.86501	1.40718	4.57332	1.53684	0.651322	15.02	4.46	31	8.55	662.6	0.868	10.93	2.04	2.5	5.09	2.04	2.2
	12	6.47862	1.28576	4.29582	2.91638	0.332901	11.2	1.69	22	8.94	251.9	0.933	7.3	1.96	2.06	6.51	3.41	7.57
	16	6.26113	1.26607	4.28289	2.09594	0.317507	11.53	2.03	23	7.16	277.3	0.882	7.31	1.56	1.85	3.57	2.93	3.67
	20	6.09732	1.24113	4.10757	3.27817	0.127069	11.15	2.2	30	7.57	233.8	0.868	12.85	1.83	3.72	4.55	3.37	5.01
	24	5.87143	1.23095	3.98593	2.04377	0.207112	14.28	1.79	20	6.97	227.2	2.975	13.07	1.95	6.38	6.43	3.98	10.6
M5	4	4.09334	1.4001	2.38211	1.62567	0.263491	11.33	1.28	34	19.46	94.7	1.519	15.95	2.26	4.68	42	1.85	7.08
	8	4.34914	1.33588	2.55123	1.78485	0.370631	13.49	4.9	38	19.94	525.2	0.448	10.25	2.44	4.57	3.15	2.05	3.44
	12	4.04515	1.29844	2.36716	2.24131	0.262685	12.73	2.58	57	21.67	315.6	0.321	8.71	2.35	3.9	0.82	1.27	2.33
	16	4.0397	1.21092	2.19355	5.06898	0.287841	8.61	2.36	35	21.92	242.7	0.299	13.99	2.35	2.39	4.55	1.82	5.45
	20	4.13011	1.36028	2.3657	1.99901	0.237555	13.85	2.34	38	22.86	191.3	6.276	11.09	2.07	1.96	2.2	1.51	3.73
	24	4.00117	1.33046	2.31853	2.14146	0.351203	9.82	0.67	29	22.3	35	0.339	13.26	2.11	2.61	m	1.83	7.44
F8	4	3.16209	1.72212	1.10917	0.592528	0.971006	1.94	40.88	153	7.85	292.4	43.842	67.91	2.07	9.89	3.47	9.26	7.83	1.39363	0.720747
	8	3.11151	1.72639	1.11412	0.428586	0.4055	1.84	39.39	133	8.43	450.6	25.33	17.09	2.14	5.7	2.46	6.64	2.18	2.73598	1.10045
	12	3.16842	1.73913	1.08946	0.437781	0.147926	1.59	38.32	116	9.36	174.1	57.148	7.76	2.07	3.17	m	4.05	2.47	0.724439	1.03055
	16	3.09893	1.73818	1.06277	0.64561	0.159913	1.03	24.72	93	7.2	142.9	3.9	9.29	1.87	2.88	1.19	8.06	2.92	0.744426	1.61387
	20	3.15758	1.7411	1.08204	0.996459	0.44757	1.2	33.05	102	8.66	122.5	12.231	8.86	2.08	2.75	1.01	9.19	2.7	0.757256	1.18247
	24	3.04663	1.70455	1.01881	0.302704	0.0822884	1.37	27.16	115	7.55	97.2	59.759	12.35	2.16	6.59	0.6	8.85	2.31	0.929759	1.06258
F9	4	5.57715	1.54489	3.66304	1.00758	0.913331	2.31	1.98	102	9.52	209.5	2.883	10.51	2.11	3.45	2.69	4	3.67	1.03893	0.903378
	8	6.51956	1.66499	4.15246	1.07021	0.592778	2.44	5.46	77	10.02	638.3	4.07	16.05	2.49	3.87	7.21	4.93	4.84	2.76699	0.714726
	12	6.13123	1.62032	3.87077	1.10622	0.555111	2.22	2.78	86	9.98	322.9	18.733	15.49	2.27	3.03	3.57	2.59	2.72	1.04003	1.11935
	16	6.28843	1.6465	3.90795	0.975005	0.783575	2.26	3.23	100	10.76	383.7	3.391	8.74	2.23	1.88	0.6	1.79	3.19	1.04149	1.07955
	20	5.78984	1.52364	3.63708	1.40568	0.582916	1.9	1.68	69	11.06	145	6.122	13.72	1.95	1.57	3.47	4.18	7.17	0.883541	1.07675
	24	5.99119	1.57611	3.7396	1.0465	0.518845	2.04	0.96	91	9.96	63.7	203.784	12.27	1.95	2.53	m	1.76	2.92	1.04668	1.09609
M6	4	4.74163	1.35475	2.77724	2.38533	0.168376	12.63	0.53	19	6.48	43.7	5.071	6.64	2.05	6.98	4.17	18.34	5.93
	8	4.98146	1.44332	2.97685	1.67886	0.342788	16.99	3.51	11	8.63	439.3	3.766	6.04	2.07	4.8	5.44	7.28	4.11
	12	4.60834	1.21429	2.52812	3.49856	0.244849	11.92	4.04	15	8.65	450.6	0.715	6.68	2.12	5.72	14.51	10.02	9.18
	16	4.74449	1.36404	2.81704	1.82267	0.251063	15.58	3.59	14	8.53	445.5	3.773	5.58	1.9	5.27	14.91	16.78	6.89
	20	4.71513	1.3556	2.73084	2.27996	0.188605	17.64	1.61	14	11.28	230.2	0.984	6.29	1.93	4.06	4.36	9.47	5.22
	24	4.76097	1.43709	2.79597	1.92785	0.690195	17.11	1.16	17	9.07	173.4	1.286	5.23	2.03	5.13	5.61	9.18	5.49
F10	4	4.03796	1.42345	2.30464	0.736903	0.225622	1.32	3.19	41	6.33	252	72.027	21.72	2.49	5.46	2.2	4.13	2.94
	8	4.42708	1.55248	2.48397	0.633013	0.360577	1.5	3.29	36	8.16	355.1	123.669	20.89	2.49	4.1	1.94	4.6	3.76
	12	4.15755	1.43227	2.28765	1.68689	0.303362	0.93	3.74	34	7.21	329.3	1.449	14.12	2.14	3.56	8.09	8	4.34
	16	4.16831	1.47175	2.34097	0.901817	0.120506	1.05	3.8	18	7.12	296	2.837	21.44	2.18	4.54	3.36	14.03	2.93
	20	4.09064	1.44202	2.29547	0.907397	0.151069	1.24	1.36	32	6.13	82.7	30.793	19.3	2.5	5.63	1.01	7.14	4
	24	3.97777	1.39417	2.21312	1.01979	0.301258	1.28	1.82	35	6.82	151.3	3.514	16.5	2.32	5.36	12.29	9.64	3.72
M7	4	3.58527	1.52132	1.79264	0.786822	0.181202	18.28	3.77	33	6.77	239.7	15.233	19.63	2.21	3.73	6.82	5.37	7.52
	8	3.86348	1.59143	1.97177	0.458413	0.59954	18.83	8	32	8.69	671.2	0.871	17.78	2.29	2.78	21.55	5.92	4.51
	12	3.99563	1.62012	1.94812	1.21658	0.37869	15.2	5.72	21	8.15	430.7	0.897	14	2.23	2.79	17.56	6.96	7.3
	16	4.04698	1.65828	2.01362	0.545849	0.142138	14.47	4.76	32	9.11	415.4	17.988	14.29	2.02	2.8	5.78	6.35	6.93
	20	3.84804	1.60008	1.88476	1.21527	0.285658	14.68	1.23	21	7.38	70.3	0.733	16.25	2.08	2.67	4.64	7.87	7.32
	24	3.63406	1.58807	1.81216	0.699532	0.309821	12.95	3.18	42	7.96	283.2	0.846	13.22	2.19	4.28	m	2.45	2.41
